# Supplementary material for: Clarifying the nomenclatural history of Tovomitopsis, a Brazilian endemic genus of Clusiaceae
Source: PhytoKeys. 2021 Sep 1;181:49–64. doi: 10.3897/phytokeys.181.70745 (PMC8426315; doi:10.3897/phytokeys.181.70745)
Supplement: XML Treatment for Tovomitopsis paniculata [file phytokeys.181.70745-treatment1.xml]

<!DOCTYPE tp:taxon-treatment
  PUBLIC "-//TaxonX//DTD Taxonomic Treatment Publishing DTD v0 20100105//EN" "tax-treatment-NSO.dtd">
<tp:taxon-treatment xmlns:tp="http://www.plazi.org/taxpub"><tp:treatment-meta><kwd-group><label>Taxon classification</label><kwd><named-content xmlns:xlink="http://www.w3.org/1999/xlink" content-type="kingdom">Plantae</named-content></kwd><kwd><named-content xmlns:xlink="http://www.w3.org/1999/xlink" content-type="order">Malpighiales</named-content></kwd><kwd><named-content xmlns:xlink="http://www.w3.org/1999/xlink" content-type="family">Clusiaceae</named-content></kwd></kwd-group><mixed-citation publication-type="journal"><person-group><name><surname>Marinho</surname><given-names>Lucas C.</given-names></name><name><surname>Fiaschi</surname><given-names>Pedro</given-names></name><name><surname>Amorim</surname><given-names>André M.</given-names></name><name><surname>Bittrich</surname><given-names>Volker</given-names></name></person-group><article-title>Clarifying the nomenclatural history of <italic><tp:taxon-name><tp:taxon-name-part taxon-name-part-type="genus" reg="Tovomitopsis">Tovomitopsis</tp:taxon-name-part></tp:taxon-name></italic>, a Brazilian endemic genus of <tp:taxon-name><tp:taxon-name-part taxon-name-part-type="genus" reg="Clusiaceae">Clusiaceae</tp:taxon-name-part></tp:taxon-name></article-title><source>PhytoKeys</source><day>01</day><month>9</month><year>2021</year><volume>181</volume><fpage>49</fpage><lpage>64</lpage><pub-id pub-id-type="doi">10.3897/phytokeys.181.70745</pub-id></mixed-citation></tp:treatment-meta><tp:nomenclature><tp:taxon-name>
            <object-id xmlns:xlink="http://www.w3.org/1999/xlink" content-type="arpha" xlink:type="simple">7C94B441-AD27-57DE-9AE9-F76498EF411F</object-id>
            <tp:taxon-name-part taxon-name-part-type="genus" reg="Tovomitopsis">Tovomitopsis</tp:taxon-name-part>
            <tp:taxon-name-part taxon-name-part-type="species" reg="paniculata">paniculata</tp:taxon-name-part>
          </tp:taxon-name><tp:taxon-authority>(Spreng.) Planch. &amp; Triana, Ann. Sci. Nat. Bot., Sér. 4, 14: 262. 1860.</tp:taxon-authority><tp:nomenclature-citation-list><tp:nomenclature-citation><tp:taxon-name>
                <tp:taxon-name-part taxon-name-part-type="genus" reg="Bertolonia"/>
                <tp:taxon-name-part taxon-name-part-type="species" reg="paniculata"/>
              </tp:taxon-name><comment>≡ <tp:taxon-name><tp:taxon-name-part taxon-name-part-type="genus" reg="Bertolonia">Bertolonia</tp:taxon-name-part><tp:taxon-name-part taxon-name-part-type="species" reg="paniculata">paniculata</tp:taxon-name-part></tp:taxon-name> Spreng., Neue Entdeck. Pflanzenk. II: 110, t. I. 1820 (“1821”). </comment></tp:nomenclature-citation><tp:nomenclature-citation><tp:taxon-name>
                <tp:taxon-name-part taxon-name-part-type="genus" reg="Tovomita"/>
                <tp:taxon-name-part taxon-name-part-type="species" reg="paniculata"/>
              </tp:taxon-name><comment>= <tp:taxon-name><tp:taxon-name-part taxon-name-part-type="genus" reg="Tovomita">Tovomita</tp:taxon-name-part><tp:taxon-name-part taxon-name-part-type="species" reg="paniculata">paniculata</tp:taxon-name-part></tp:taxon-name> Cambess., Fl. Bras. Merid. (quarto ed.) 1(8): 315, pl. 64. 1828. Type. lectotype (designated here), [Brazil: Rio de Janeiro] in sylvis primaevis propè vicum <tp:taxon-name><tp:taxon-name-part taxon-name-part-type="genus" reg="Aguassu">Aguassu</tp:taxon-name-part></tp:taxon-name>, haud longè ab urbe Rio de Janeiro. Florebat Februario [1816–1821, <italic>A. De Saint-Hilaire s/n</italic>] (P! P00093861; isolectotypes: MPU 2-sheets MPU014277, MPU014278). (Fig. <xref ref-type="fig" rid="F3">3</xref>) </comment></tp:nomenclature-citation><tp:nomenclature-citation><tp:taxon-name>
                <tp:taxon-name-part taxon-name-part-type="genus" reg="Tovomita"/>
                <tp:taxon-name-part taxon-name-part-type="species" reg="foliosa"/>
              </tp:taxon-name><comment>= <tp:taxon-name><tp:taxon-name-part taxon-name-part-type="genus" reg="Tovomita">Tovomita</tp:taxon-name-part><tp:taxon-name-part taxon-name-part-type="species" reg="foliosa">foliosa</tp:taxon-name-part></tp:taxon-name> C.Presl, Symb. Bot. (Presl) ii(7). 20. tab. 66. 1834 (1833). Type. lectotype (designated here), illustration in <xref ref-type="bibr" rid="B15">Presl (1834</xref>: Tab. 66). (Fig. <xref ref-type="fig" rid="F4">4</xref>) </comment></tp:nomenclature-citation></tp:nomenclature-citation-list></tp:nomenclature><tp:treatment-sec sec-type="material" id="SECID0E6RAE"><title>Type.</title><p>lectotype (designated here), illustration in <xref ref-type="bibr" rid="B19">Sprengel (1821</xref>: Tab. I). (Fig. <xref ref-type="fig" rid="F1">1</xref>, <xref ref-type="fig" rid="F1">1</xref>–<xref ref-type="fig" rid="F4">4b</xref>)</p></tp:treatment-sec><tp:treatment-sec sec-type="Notes about Tovomitopsis saldanhae" id="SECID0EETAE"><title>Notes about <italic><tp:taxon-name><tp:taxon-name-part taxon-name-part-type="genus" reg="Tovomitopsis">Tovomitopsis</tp:taxon-name-part><tp:taxon-name-part taxon-name-part-type="species" reg="saldanhae">saldanhae</tp:taxon-name-part></tp:taxon-name></italic></title><p><italic><tp:taxon-name><tp:taxon-name-part taxon-name-part-type="genus" reg="Tovomitopsis">Tovomitopsis</tp:taxon-name-part><tp:taxon-name-part taxon-name-part-type="species" reg="saldanhae">saldanhae</tp:taxon-name-part></tp:taxon-name></italic> was described by <xref ref-type="bibr" rid="B4">Engler (1888)</xref> based on specimens from the Serra dos Órgãos (Rio de Janeiro state) as “<italic>Habitat in Brasiliae provincia Rio de Janeiro, in Serra dos Orgâos ad Theresopolim: J. de Saldanha n. 6777, 6780, 6781, Glaziou n. 13576 in herb. Eichler</italic>”. His description and the illustration point to the use of both staminate and pistillate specimens. In the same contribution, Engler also described <italic><tp:taxon-name><tp:taxon-name-part taxon-name-part-type="genus" reg="Clusia">Clusia</tp:taxon-name-part><tp:taxon-name-part taxon-name-part-type="species" reg="angustifolia">angustifolia</tp:taxon-name-part></tp:taxon-name></italic> Engl. based on <italic>Saldanha 7335</italic>, which was collected in the same locality of <italic><tp:taxon-name><tp:taxon-name-part taxon-name-part-type="genus" reg="Tovomitopsis">T.</tp:taxon-name-part><tp:taxon-name-part taxon-name-part-type="species" reg="saldanhae">saldanhae</tp:taxon-name-part></tp:taxon-name></italic>. The specimen (pistillate) clearly matches with specimens of <italic><tp:taxon-name><tp:taxon-name-part taxon-name-part-type="genus" reg="Tovomitopsis">T.</tp:taxon-name-part><tp:taxon-name-part taxon-name-part-type="species" reg="saldanhae">saldanhae</tp:taxon-name-part></tp:taxon-name></italic>, especially the oblanceolate leaves with dark dots below, four petals and two series of resiniferous staminodes with subapical antherodes. As the specimen of <italic><tp:taxon-name><tp:taxon-name-part taxon-name-part-type="genus" reg="Clusia">Clusia</tp:taxon-name-part><tp:taxon-name-part taxon-name-part-type="species" reg="angustifolia">angustifolia</tp:taxon-name-part></tp:taxon-name></italic> deposited in B was destroyed during World War II in 1943, we select a duplicate at R as the lectotype.</p><p><italic><tp:taxon-name><tp:taxon-name-part taxon-name-part-type="genus" reg="Tovomitopsis">Tovomitopsis</tp:taxon-name-part><tp:taxon-name-part taxon-name-part-type="species" reg="saldanhae">saldanhae</tp:taxon-name-part></tp:taxon-name></italic> was later transferred to <italic><tp:taxon-name><tp:taxon-name-part taxon-name-part-type="genus" reg="Chrysochlamys">Chrysochlamys</tp:taxon-name-part></tp:taxon-name></italic> as <italic><tp:taxon-name><tp:taxon-name-part taxon-name-part-type="genus" reg="Chrysochlamys">C.</tp:taxon-name-part><tp:taxon-name-part taxon-name-part-type="species" reg="saldanhae">saldanhae</tp:taxon-name-part></tp:taxon-name></italic> (Engl.) Oliveira-Filho, but <xref ref-type="bibr" rid="B13">Oliveira-Filho (2006)</xref> did not mention or indicate a type. <italic><tp:taxon-name><tp:taxon-name-part taxon-name-part-type="genus" reg="Chrysochlamys">Chrysochlamys</tp:taxon-name-part><tp:taxon-name-part taxon-name-part-type="species" reg="saldanhae">saldanhae</tp:taxon-name-part></tp:taxon-name></italic> is now a synonym of <italic><tp:taxon-name><tp:taxon-name-part taxon-name-part-type="genus" reg="Tovomitopsis">T.</tp:taxon-name-part><tp:taxon-name-part taxon-name-part-type="species" reg="saldanhae">saldanhae</tp:taxon-name-part></tp:taxon-name></italic> (<xref ref-type="bibr" rid="B10">Marinho 2021</xref>). Among the <italic><tp:taxon-name><tp:taxon-name-part taxon-name-part-type="genus" reg="Tovomitopsis">T.</tp:taxon-name-part><tp:taxon-name-part taxon-name-part-type="species" reg="saldanhae">saldanhae</tp:taxon-name-part></tp:taxon-name></italic> syntypes, we chose <italic>A. Glaziou 13576</italic> (P01901232, Fig. <xref ref-type="fig" rid="F5">5</xref>), which is the best preserved specimen housed at P, as the lectotype.</p><fig id="F3" position="float" orientation="portrait"><object-id xmlns:xlink="http://www.w3.org/1999/xlink" content-type="doi" xlink:type="simple">10.3897/phytokeys.181.70745.figure3</object-id><object-id xmlns:xlink="http://www.w3.org/1999/xlink" content-type="arpha" xlink:type="simple">7742A191-18AB-5528-A054-2D3B1858DB92</object-id><label>Figure 3.</label><caption><p>Lectotype of <italic><tp:taxon-name><tp:taxon-name-part taxon-name-part-type="genus" reg="Tovomita">Tovomita</tp:taxon-name-part><tp:taxon-name-part taxon-name-part-type="species" reg="paniculata">paniculata</tp:taxon-name-part></tp:taxon-name></italic> Cambess. (P00093861) housed at P.</p></caption><graphic xmlns:xlink="http://www.w3.org/1999/xlink" xlink:href="phytokeys-181-049-g003.jpg" position="float" orientation="portrait" xlink:type="simple" id="oo_584178.jpg"><uri content-type="original_file" xlink:type="simple">https://binary.pensoft.net/fig/584178</uri></graphic></fig><fig id="F4" position="float" orientation="portrait"><object-id xmlns:xlink="http://www.w3.org/1999/xlink" content-type="doi" xlink:type="simple">10.3897/phytokeys.181.70745.figure4</object-id><object-id xmlns:xlink="http://www.w3.org/1999/xlink" content-type="arpha" xlink:type="simple">DA1C7381-E5AD-55BE-A26A-25D28EA1EAD5</object-id><label>Figure 4.</label><caption><p>Lectotype of <italic><tp:taxon-name><tp:taxon-name-part taxon-name-part-type="genus" reg="Tovomita">Tovomita</tp:taxon-name-part><tp:taxon-name-part taxon-name-part-type="species" reg="foliosa">foliosa</tp:taxon-name-part></tp:taxon-name></italic> C.Presl (= <italic><tp:taxon-name><tp:taxon-name-part taxon-name-part-type="genus" reg="Tovomitopsis">Tovomitopsis</tp:taxon-name-part><tp:taxon-name-part taxon-name-part-type="species" reg="paniculata">paniculata</tp:taxon-name-part></tp:taxon-name></italic> (Spreng.) Planch. &amp; Triana) published by <xref ref-type="bibr" rid="B15">Presl (1834)</xref> in "<italic>Symbolae botanicae, sive, Descriptiones et icones plantarum novarum aut minus cognitarum</italic>".</p></caption><graphic xmlns:xlink="http://www.w3.org/1999/xlink" xlink:href="phytokeys-181-049-g004.jpg" position="float" orientation="portrait" xlink:type="simple" id="oo_584179.jpg"><uri content-type="original_file" xlink:type="simple">https://binary.pensoft.net/fig/584179</uri></graphic></fig><fig id="F5" position="float" orientation="portrait"><object-id xmlns:xlink="http://www.w3.org/1999/xlink" content-type="doi" xlink:type="simple">10.3897/phytokeys.181.70745.figure5</object-id><object-id xmlns:xlink="http://www.w3.org/1999/xlink" content-type="arpha" xlink:type="simple">CA6F8FB0-5EBD-5DE0-AF86-B58098E9EE61</object-id><label>Figure 5.</label><caption><p>Lectotype of <italic><tp:taxon-name><tp:taxon-name-part taxon-name-part-type="genus" reg="Tovomitopsis">Tovomitopsis</tp:taxon-name-part><tp:taxon-name-part taxon-name-part-type="species" reg="saldanhae">saldanhae</tp:taxon-name-part></tp:taxon-name></italic> Engl. (P01901232) housed at P.</p></caption><graphic xmlns:xlink="http://www.w3.org/1999/xlink" xlink:href="phytokeys-181-049-g005.jpg" position="float" orientation="portrait" xlink:type="simple" id="oo_584180.jpg"><uri content-type="original_file" xlink:type="simple">https://binary.pensoft.net/fig/584180</uri></graphic></fig></tp:treatment-sec><tp:treatment-sec><!--Section generated to contain objects referenced in tp:taxon-treatment.--><fig id="F1" position="float" orientation="portrait"><object-id xmlns:xlink="http://www.w3.org/1999/xlink" content-type="doi" xlink:type="simple">10.3897/phytokeys.181.70745.figure1</object-id><object-id xmlns:xlink="http://www.w3.org/1999/xlink" content-type="arpha" xlink:type="simple">1262BB60-8841-53C0-B2DC-399C9EDA2D9F</object-id><label>Figure 1.</label><caption><p>Lectotype (1–4b) of <italic><tp:taxon-name><tp:taxon-name-part taxon-name-part-type="genus" reg="Bertolonia">Bertolonia</tp:taxon-name-part><tp:taxon-name-part taxon-name-part-type="species" reg="paniculata">paniculata</tp:taxon-name-part></tp:taxon-name></italic> Spreng. (≡ <italic><tp:taxon-name><tp:taxon-name-part taxon-name-part-type="genus" reg="Tovomitopsis">Tovomitopsis</tp:taxon-name-part><tp:taxon-name-part taxon-name-part-type="species" reg="paniculata">paniculata</tp:taxon-name-part></tp:taxon-name></italic> (Spreng.) Planch. &amp; Triana) published by <xref ref-type="bibr" rid="B19">Sprengel (1821)</xref> in “Neue Entdeckungen im ganzen Umfang der Pflanzenkunde II”.</p></caption><graphic xmlns:xlink="http://www.w3.org/1999/xlink" xlink:href="phytokeys-181-049-g001.jpg" position="float" orientation="portrait" xlink:type="simple" id="oo_584176.jpg"><uri content-type="original_file" xlink:type="simple">https://binary.pensoft.net/fig/584176</uri></graphic></fig></tp:treatment-sec><ref-list><ref id="B15"><mixed-citation xmlns:xlink="http://www.w3.org/1999/xlink" xlink:type="simple"><person-group><name name-style="western"><surname>Presl</surname><given-names>CB</given-names></name></person-group> (<year>1834</year>) Symbolae botanicae, sive, Descriptiones et icones plantarum novarum aut minus cognitarum, vol. II(7). Sumptibus Friderich Tempsky, Praga.</mixed-citation></ref><ref id="B19"><mixed-citation xmlns:xlink="http://www.w3.org/1999/xlink" xlink:type="simple"><person-group><name name-style="western"><surname>Sprengel</surname><given-names>K</given-names></name></person-group> (<year>1821</year>) Neue Entdeckungen im ganzen Umfang der Pflanzenkunde II. Friedrich Fleischer, Leipzig.</mixed-citation></ref><ref id="B4"><mixed-citation xmlns:xlink="http://www.w3.org/1999/xlink" xlink:type="simple"><person-group><name name-style="western"><surname>Engler</surname><given-names>A</given-names></name></person-group> (<year>1888</year>) <article-title><tp:taxon-name><tp:taxon-name-part taxon-name-part-type="family">Guttiferae</tp:taxon-name-part></tp:taxon-name> (<tp:taxon-name><tp:taxon-name-part taxon-name-part-type="genus">Clusiaceae</tp:taxon-name-part></tp:taxon-name>).</article-title> In: <person-group><name name-style="western"><surname>Martius</surname><given-names>CFP</given-names></name><name name-style="western"><surname>Eichler</surname><given-names>AW</given-names></name><name name-style="western"><surname>Urban</surname><given-names>I</given-names></name></person-group> (<role>Eds</role>) <issue-title>Flora Brasiliensis, vol.</issue-title><source>12. Frid. Fleischer, Leipzig</source>, <fpage>441</fpage>–<lpage>455</lpage>.</mixed-citation></ref><ref id="B13"><mixed-citation xmlns:xlink="http://www.w3.org/1999/xlink" xlink:type="simple"><person-group><name name-style="western"><surname>Oliveira-Filho</surname><given-names>AT</given-names></name></person-group> (<year>2006</year>) Catálogo das árvores nativas de Minas Gerais: mapeamento e inventário da flora nativa e dos reflorestamentos de Minas Gerais. UFLA, Lavras.</mixed-citation></ref><ref id="B10"><mixed-citation xmlns:xlink="http://www.w3.org/1999/xlink" xlink:type="simple"><person-group><name name-style="western"><surname>Marinho</surname><given-names>LC</given-names></name></person-group> (<year>2021</year>) <italic><tp:taxon-name><tp:taxon-name-part taxon-name-part-type="genus">Tovomitopsis</tp:taxon-name-part></tp:taxon-name></italic>. Flora do Brasil 2020. Jardim Botânico do Rio de Janeiro. <ext-link xlink:type="simple" ext-link-type="uri" xlink:href="http://reflora.jbrj.gov.br/reflora/floradobrasil/FB6889">http://reflora.jbrj.gov.br/reflora/floradobrasil/FB6889</ext-link> [accessed 19.03.2021]</mixed-citation></ref></ref-list></tp:taxon-treatment>
