# Supplementary material for: Clarifying the nomenclatural history of Tovomitopsis, a Brazilian endemic genus of Clusiaceae
Source: PhytoKeys. 2021 Sep 1;181:49–64. doi: 10.3897/phytokeys.181.70745 (PMC8426315; doi:10.3897/phytokeys.181.70745)
Supplement: XML Treatment for Tovomitopsis saldanhae [file phytokeys.181.70745-treatment2.xml]

<!DOCTYPE tp:taxon-treatment
  PUBLIC "-//TaxonX//DTD Taxonomic Treatment Publishing DTD v0 20100105//EN" "tax-treatment-NSO.dtd">
<tp:taxon-treatment xmlns:tp="http://www.plazi.org/taxpub"><tp:treatment-meta><kwd-group><label>Taxon classification</label><kwd><named-content xmlns:xlink="http://www.w3.org/1999/xlink" content-type="kingdom">Plantae</named-content></kwd><kwd><named-content xmlns:xlink="http://www.w3.org/1999/xlink" content-type="order">Malpighiales</named-content></kwd><kwd><named-content xmlns:xlink="http://www.w3.org/1999/xlink" content-type="family">Clusiaceae</named-content></kwd></kwd-group><mixed-citation publication-type="journal"><person-group><name><surname>Marinho</surname><given-names>Lucas C.</given-names></name><name><surname>Fiaschi</surname><given-names>Pedro</given-names></name><name><surname>Amorim</surname><given-names>André M.</given-names></name><name><surname>Bittrich</surname><given-names>Volker</given-names></name></person-group><article-title>Clarifying the nomenclatural history of <italic><tp:taxon-name><tp:taxon-name-part taxon-name-part-type="genus" reg="Tovomitopsis">Tovomitopsis</tp:taxon-name-part></tp:taxon-name></italic>, a Brazilian endemic genus of <tp:taxon-name><tp:taxon-name-part taxon-name-part-type="genus" reg="Clusiaceae">Clusiaceae</tp:taxon-name-part></tp:taxon-name></article-title><source>PhytoKeys</source><day>01</day><month>9</month><year>2021</year><volume>181</volume><fpage>49</fpage><lpage>64</lpage><pub-id pub-id-type="doi">10.3897/phytokeys.181.70745</pub-id></mixed-citation></tp:treatment-meta><tp:nomenclature><tp:taxon-name>
            <object-id xmlns:xlink="http://www.w3.org/1999/xlink" content-type="arpha" xlink:type="simple">F51DBBCC-C78C-5E36-A4CC-35A2961E323B</object-id>
            <tp:taxon-name-part taxon-name-part-type="genus" reg="Tovomitopsis">Tovomitopsis</tp:taxon-name-part>
            <tp:taxon-name-part taxon-name-part-type="species" reg="saldanhae">saldanhae</tp:taxon-name-part>
          </tp:taxon-name><tp:taxon-authority>Engl., Fl. Bras. (Martius) 12(1): 457. 1888.</tp:taxon-authority><tp:nomenclature-citation-list><tp:nomenclature-citation><tp:taxon-name>
                <tp:taxon-name-part taxon-name-part-type="genus" reg="Chrysochlamys"/>
                <tp:taxon-name-part taxon-name-part-type="species" reg="saldanhae"/>
              </tp:taxon-name><comment>≡ <tp:taxon-name><tp:taxon-name-part taxon-name-part-type="genus" reg="Chrysochlamys">Chrysochlamys</tp:taxon-name-part><tp:taxon-name-part taxon-name-part-type="species" reg="saldanhae">saldanhae</tp:taxon-name-part></tp:taxon-name> (Engl.) Oliveira-Filho, Cat. Árvores Nativas Minas Gerais: 93. 2006. </comment></tp:nomenclature-citation><tp:nomenclature-citation><tp:taxon-name>
                <tp:taxon-name-part taxon-name-part-type="genus" reg="Clusia"/>
                <tp:taxon-name-part taxon-name-part-type="species" reg="angustifolia"/>
              </tp:taxon-name><comment>= <tp:taxon-name><tp:taxon-name-part taxon-name-part-type="genus" reg="Clusia">Clusia</tp:taxon-name-part><tp:taxon-name-part taxon-name-part-type="species" reg="angustifolia">angustifolia</tp:taxon-name-part></tp:taxon-name> Engl., Fl. Bras. (Martius) 12(1): 420. 1888, syn. nov. Type. lectotype (designated here), [Brazil: Rio de Janeiro] <italic>habitat in Brasiliae provincia Rio de Janeiro, in Serra dos Orgâos</italic> [21–31 March 1883], <italic>J. Saldanha da Gama 7335</italic> (R! excl. branch with long internodes in the center and leaves without dark dots below). (Fig. <xref ref-type="fig" rid="F6">6</xref>) </comment></tp:nomenclature-citation></tp:nomenclature-citation-list></tp:nomenclature><tp:treatment-sec sec-type="material" id="SECID0EW3AE"><title>Type.</title><p>lectotype (designated here), [Brazil: Rio de Janeiro, Petrópolis], <italic>Sommet du Morro da Carangola an Retiro, près de Petropolis</italic>, [22 December 1882], <italic>A. Glaziou 13576</italic> (P! P01901232; isolectotypes: BR BR0000008675873, F F0360328F, P! P01901230, P! P01901231, R R000007580).</p><fig id="F6" position="float" orientation="portrait"><object-id xmlns:xlink="http://www.w3.org/1999/xlink" content-type="doi" xlink:type="simple">10.3897/phytokeys.181.70745.figure6</object-id><object-id xmlns:xlink="http://www.w3.org/1999/xlink" content-type="arpha" xlink:type="simple">E07F70AC-23A9-5E6F-BC52-A306708350A0</object-id><label>Figure 6.</label><caption><p>Lectotype of <italic><tp:taxon-name><tp:taxon-name-part taxon-name-part-type="genus" reg="Clusia">Clusia</tp:taxon-name-part><tp:taxon-name-part taxon-name-part-type="species" reg="angustifolia">angustifolia</tp:taxon-name-part></tp:taxon-name></italic> Engl. housed at R. The long branch in the center belongs to a different species not yet identified. Photographed by V. Bittrich.</p></caption><graphic xmlns:xlink="http://www.w3.org/1999/xlink" xlink:href="phytokeys-181-049-g006.jpg" position="float" orientation="portrait" xlink:type="simple" id="oo_584181.jpg"><uri content-type="original_file" xlink:type="simple">https://binary.pensoft.net/fig/584181</uri></graphic></fig></tp:treatment-sec><tp:treatment-sec sec-type="notes" id="SECID0EY4AE"><title>Note.</title><p>Saldanha’s collection numbers listed in a close numerical sequence may well belong to the same gathering (R. Forzza pers. com.). However, it is not possible for us to authenticate the preceding.</p><p>Regarding the other species of <italic><tp:taxon-name><tp:taxon-name-part taxon-name-part-type="genus" reg="Tovomitopsis">Tovomitopsis</tp:taxon-name-part></tp:taxon-name></italic> described by <xref ref-type="bibr" rid="B4">Engler (1888)</xref>, <xref ref-type="bibr" rid="B25">Vesque (1893)</xref> transferred <italic><tp:taxon-name><tp:taxon-name-part taxon-name-part-type="genus" reg="Tovomitopsis">Tovomitopsis</tp:taxon-name-part><tp:taxon-name-part taxon-name-part-type="species" reg="spruceana">spruceana</tp:taxon-name-part></tp:taxon-name></italic> to <italic><tp:taxon-name><tp:taxon-name-part taxon-name-part-type="genus" reg="Clusia">Clusia</tp:taxon-name-part></tp:taxon-name></italic> (as <italic><tp:taxon-name><tp:taxon-name-part taxon-name-part-type="genus" reg="Clusia">C.</tp:taxon-name-part><tp:taxon-name-part taxon-name-part-type="species" reg="trochiformis">trochiformis</tp:taxon-name-part></tp:taxon-name></italic> Vesque) and inadvertently proposed the lectotype by citing <italic>Spruce 4569</italic> at the Boissier herbarium (now housed at G) as the type, but unfortunately this specimen was not found.</p></tp:treatment-sec><ref-list><ref id="B4"><mixed-citation xmlns:xlink="http://www.w3.org/1999/xlink" xlink:type="simple"><person-group><name name-style="western"><surname>Engler</surname><given-names>A</given-names></name></person-group> (<year>1888</year>) <article-title><tp:taxon-name><tp:taxon-name-part taxon-name-part-type="family">Guttiferae</tp:taxon-name-part></tp:taxon-name> (<tp:taxon-name><tp:taxon-name-part taxon-name-part-type="genus">Clusiaceae</tp:taxon-name-part></tp:taxon-name>).</article-title> In: <person-group><name name-style="western"><surname>Martius</surname><given-names>CFP</given-names></name><name name-style="western"><surname>Eichler</surname><given-names>AW</given-names></name><name name-style="western"><surname>Urban</surname><given-names>I</given-names></name></person-group> (<role>Eds</role>) <issue-title>Flora Brasiliensis, vol.</issue-title><source>12. Frid. Fleischer, Leipzig</source>, <fpage>441</fpage>–<lpage>455</lpage>.</mixed-citation></ref><ref id="B25"><mixed-citation xmlns:xlink="http://www.w3.org/1999/xlink" xlink:type="simple"><person-group><name name-style="western"><surname>Vesque</surname><given-names>J</given-names></name></person-group> (<year>1893</year>) Monographiae Phanerogamarum. In: De Candolle A, De Candolle C (Eds) vol. 8. Sumptibus G. Masson, Paris.</mixed-citation></ref></ref-list></tp:taxon-treatment>
